# Supplementary material for: Mapping Maternal Health in the New Media Environment: A Scientometric Analysis
Source: Int J Environ Res Public Health. 2021 Dec 11;18(24):13095. doi: 10.3390/ijerph182413095 (PMC8700903; doi:10.3390/ijerph182413095)
Supplement: Supplementary file 1 [file ijerph-18-13095-s001.zip]

Archive with 1 entries (1 files):
- ijerph-1455087-supplementary.pdf
